# Supplementary material for: Characterisation of Bacterial Isolates from Infected Post-Operative Patients in a Malaysian Tertiary Heart Care Centre
Source: Int J Environ Res Public Health. 2021 Sep 17;18(18):9828. doi: 10.3390/ijerph18189828 (PMC8471342; doi:10.3390/ijerph18189828)
Supplement: Supplementary file 1 [file ijerph-18-09828-s001.zip]

Archive with 1 entries (1 files):
- ijerph-1364367-supplementary.pdf
